# Supplementary material for: Fine-Mapping the Wheat Snn1 Locus Conferring Sensitivity to the Parastagonospora nodorum Necrotrophic Effector SnTox1 Using an Eight Founder Multiparent Advanced Generation Inter-Cross Population
Source: G3 (Bethesda). 2015 Sep 24;5(11):2257–66. doi: 10.1534/g3.115.021584 (PMC4632045; doi:10.1534/g3.115.021584)
Supplement: Supporting Information [file supp_g3.115.021584_TableS2.xlsx]

## Sheet: Table S2
Name	chromosome	position (cM)
RAC875_c42700_264	1A	13.7315
Tdurum_contig44888_837	1A	13.7315
wsnp_Ex_c10657_17376448	1A	13.7315
BS00010488_51	1A	16.6721
wsnp_Ku_c1818_3557408	1A	16.7304
BS00026456_51	1A	16.7304
RAC875_c95364_259	1A	17.9027
Excalibur_c71158_54	1A	27.0711
wsnp_Ex_c57982_59470152	1A	27.0711
wsnp_Ku_c183_358844	1A	27.0711
Excalibur_c5139_198	1A	27.0711
BobWhite_c39996_85	1A	27.3464
Excalibur_c9196_313	1A	29.1114
Tdurum_contig43943_1165	1A	29.1114
RAC875_c18640_821	1A	29.1114
tplb0053o08_2004	1A	29.1114
CAP11_c2581_302	1A	29.1114
IAAV8297	1A	29.1114
Tdurum_contig43943_56	1A	29.1114
Excalibur_c9676_163	1A	29.1114
BS00010267_51	1A	29.1114
JG_c936_115	1A	29.1114
CAP8_c2448_355	1A	29.1114
RAC875_rep_c101110_563	1A	29.1114
RAC875_rep_c101110_474	1A	29.1114
BS00110709_51	1A	29.1114
BS00022943_51	1A	29.6781
Tdurum_contig68827_61	1A	29.6781
Kukri_c46939_83	1A	30.9865
Kukri_c29655_239	1A	30.9865
Ex_c4876_1221	1A	30.9865
RAC875_c34888_65	1A	34.6979
BS00022667_51	1A	35.0638
Kukri_c17177_2181	1A	35.2323
Kukri_c45607_199	1A	35.2323
wsnp_Ex_c38203_45790396	1A	35.2323
BS00069301_51	1A	35.2323
BobWhite_c34604_222	1A	35.2323
Excalibur_c12789_1184	1A	35.2323
Kukri_c2121_1994	1A	35.2323
IAAV6115	1A	35.2323
Excalibur_c47455_133	1A	35.2323
tplb0061f07_961	1A	35.2323
wsnp_Ex_c7965_13519586	1A	35.2323
BS00077350_51	1A	35.2323
BobWhite_c1265_607	1A	35.2323
Ku_c2121_1232	1A	35.2323
Kukri_rep_c69910_1153	1A	35.2323
CAP11_c65_237	1A	35.2323
Excalibur_rep_c113950_132	1A	35.2355
Excalibur_c48152_563	1A	35.2808
Excalibur_c25891_1402	1A	35.4039
BS00022270_51	1A	35.4039
BS00103478_51	1A	35.6533
wsnp_Ex_c7965_13520238	1A	35.6533
Excalibur_c25175_512	1A	35.6533
Kukri_c2121_1936	1A	35.6533
wsnp_Ex_c7252_12453079	1A	36.7349
Kukri_c2121_2345	1A	38.1113
BS00022738_51	1A	38.1113
Tdurum_contig11756_264	1A	38.1113
Tdurum_contig83113_134	1A	38.1113
Tdurum_contig11756_1415	1A	38.1113
Tdurum_contig52332_94	1A	38.1113
BobWhite_c46501_92	1A	38.1113
BS00067961_51	1A	38.1113
Excalibur_c105151_200	1A	38.1113
Tdurum_contig50845_82	1A	38.1113
BS00100287_51	1A	38.1113
Tdurum_contig50845_215	1A	38.1113
BS00110358_51	1A	42.6647
BS00003802_51	1A	43.2768
RAC875_c54245_88	1A	43.2768
Tdurum_contig29484_628	1A	43.2768
BS00003761_51	1A	43.2768
Tdurum_contig61492_458	1A	43.2768
Tdurum_contig61492_684	1A	43.2768
RFL_Contig1118_1073	1A	43.3157
BS00064536_51	1A	43.4679
BS00012052_51	1A	43.4679
wsnp_BF200531A_Ta_2_1	1A	43.4679
BS00026453_51	1A	43.4679
BS00062578_51	1A	45.9389
Kukri_c18434_200	1A	45.9389
IAAV1469	1A	45.9389
BS00107852_51	1A	45.9389
RAC875_c37934_225	1A	45.9389
BS00039749_51	1A	45.9389
BS00065419_51	1A	48.4488
BS00064608_51	1A	48.4488
RAC875_c64603_663	1A	48.4488
IAAV3168	1A	48.4488
wsnp_Ex_c64327_63176640	1A	48.4488
Excalibur_c11941_612	1A	50.6607
BS00078982_51	1A	51.0947
BS00105601_51	1A	51.5092
Excalibur_c7026_2635	1A	52.5488
Tdurum_contig98378_452	1A	53.6175
BS00065005_51	1A	55.1785
RAC875_c89908_105	1A	57.9119
Excalibur_c46833_204	1A	57.9119
wsnp_BE490041A_Ta_2_1	1A	61.769
wsnp_CAP12_c2438_1180601	1A	62.0443
BS00012210_51	1A	62.3584
IAAV5652	1A	62.3584
Tdurum_contig47183_205	1A	63.181
BobWhite_c4646_119	1A	65.435
IACX5982	1A	65.435
RAC875_c46269_387	1A	66.8827
wsnp_Ex_c2181_4089639	1A	68.829
RAC875_c12808_182	1A	70.1018
RAC875_c3751_96	1A	70.1018
wsnp_Ex_c4605_8239915	1A	70.1018
Kukri_c54467_100	1A	70.1018
BS00110766_51	1A	70.1018
wsnp_Ku_c37925_46678703	1A	70.1018
BS00041358_51	1A	70.1018
BS00065146_51	1A	70.1018
BS00077199_51	1A	70.1018
Excalibur_rep_c113303_500	1A	70.1018
wsnp_Ex_c6817_11762714	1A	70.1018
wsnp_Ku_c4413_8008008	1A	70.1018
wsnp_Ra_c4481_8119609	1A	70.1018
wsnp_Ex_rep_c103087_88124573	1A	70.1018
BS00081455_51	1A	70.1018
wsnp_Ex_c25628_34888253	1A	70.1018
RAC875_c24560_604	1A	70.1018
wsnp_Ex_rep_c69738_68695568	1A	70.1018
RAC875_c10400_791	1A	70.1018
BS00110415_51	1A	70.1018
Kukri_c29668_338	1A	70.1018
BS00087437_51	1A	70.1018
Kukri_rep_c104386_273	1A	70.1018
RAC875_c5544_4156	1A	70.1018
IACX6344	1A	70.1018
wsnp_CAP11_c3968_1874257	1A	70.1018
wsnp_Ex_c13783_21613564	1A	70.1018
Kukri_c33586_75	1A	70.1018
Kukri_c24402_564	1A	70.1018
RAC875_c11899_366	1A	70.1018
BS00066852_51	1A	70.5228
BobWhite_c478_1386	1A	70.6167
BobWhite_c46349_402	1A	70.6167
BS00009866_51	1A	70.7851
BS00085851_51	1A	70.7851
IACX8300	1A	70.7851
BS00064679_51	1A	70.7851
Excalibur_rep_c110450_286	1A	70.7851
Kukri_c27717_316	1A	70.7851
Kukri_c609_328	1A	70.7851
Excalibur_c37474_242	1A	70.7851
wsnp_Ku_rep_c71909_71634013	1A	70.7851
Tdurum_contig81558_272	1A	70.7851
BS00022156_51	1A	70.7851
Excalibur_c37474_179	1A	70.7851
Kukri_c28532_103	1A	70.7851
Ra_c2322_174	1A	70.7851
Tdurum_contig43360_1381	1A	70.7851
IACX10924	1A	70.7851
wsnp_Ku_c30921_40705731	1A	70.7851
IACX7695	1A	70.7851
BS00086680_51	1A	70.7851
wsnp_Ra_c34203_42948357	1A	70.7851
BS00031200_51	1A	70.7851
IAAV3552	1A	70.7851
IAAV4916	1A	70.7851
Ra_c2322_1067	1A	70.7851
RAC875_c41581_176	1A	70.7851
wsnp_Ex_c2178_4086161	1A	70.7851
Ra_c10580_1629	1A	70.7851
Ra_c26970_1740	1A	70.7851
RAC875_rep_c105092_114	1A	70.7851
RFL_Contig5450_993	1A	70.7851
wsnp_Ex_c15188_23387523	1A	70.7851
wsnp_Ra_c41581_48764320	1A	70.7851
RAC875_c49760_107	1A	70.7851
CAP7_c3885_73	1A	70.7851
BS00095100_51	1A	70.7851
wsnp_Ex_c1427_2736441	1A	70.7851
wsnp_Ex_c5634_9906981	1A	70.7851
wsnp_Ex_c5634_9907829	1A	70.7851
Tdurum_contig43360_1592	1A	70.7851
Ku_c2898_783	1A	70.8434
Ra_c69908_1877	1A	70.8434
wsnp_Ra_c20126_29372577	1A	70.8434
Ex_c21450_396	1A	70.8434
wsnp_Ku_c47386_53862969	1A	71.096
Excalibur_rep_c107144_405	1A	71.096
wsnp_Ex_c4605_8241260	1A	71.096
Tdurum_contig55009_1153	1A	71.096
wsnp_BE403956A_Ta_2_3	1A	71.096
wsnp_Ex_c35563_43690084	1A	71.096
wsnp_Ku_c37925_46679146	1A	71.096
Kukri_rep_c115954_137	1A	71.096
wsnp_Ex_c10100_16600633	1A	71.096
wsnp_Ex_c3986_7217641	1A	71.096
wsnp_Ex_c6817_11761300	1A	71.096
Kukri_c12165_1148	1A	71.096
BS00094681_51	1A	71.096
wsnp_Ex_rep_c103087_88123733	1A	71.096
RAC875_c25799_457	1A	71.096
BobWhite_c12841_56	1A	71.096
BS00068358_51	1A	71.096
IACX293	1A	71.096
wsnp_Ex_c5543_9763520	1A	71.096
wsnp_Ex_c25628_34888439	1A	71.096
Kukri_c61766_907	1A	71.096
RAC875_c31168_238	1A	71.096
Excalibur_c13489_867	1A	71.096
wsnp_Ex_c572_1138503	1A	71.096
tplb0041a22_935	1A	71.096
wsnp_Ex_c3565_6521098	1A	71.4782
wsnp_Ex_c4605_8240189	1A	71.4782
Kukri_rep_c106037_96	1A	71.4782
Kukri_c67601_267	1A	71.4782
wsnp_Ex_rep_c101414_86781128	1A	71.4782
IAAV7203	1A	71.4782
Ra_c2895_591	1A	71.4782
wsnp_Ex_c572_1138339	1A	71.4782
wsnp_Ex_c572_1138770	1A	71.4782
Kukri_c22434_513	1A	71.4782
wsnp_Ku_c4018_7333828	1A	71.4782
Kukri_c20672_360	1A	74.286
RFL_Contig2270_2610	1A	74.7297
tplb0046g22_1351	1A	74.7297
RAC875_c105730_397	1A	74.7847
Kukri_c19389_97	1A	74.7847
wsnp_Ex_rep_c66562_64849366	1A	74.7847
BS00002216_51	1A	74.7847
BS00063068_51	1A	74.7847
IAAV2072	1A	74.7847
IACX4386	1A	74.7847
BobWhite_rep_c49207_243	1A	74.7847
BS00087601_51	1A	74.7847
BS00067420_51	1A	74.7847
BobWhite_rep_c63819_182	1A	74.7847
BS00040968_51	1A	74.7847
BobWhite_c37935_124	1A	74.7847
IACX18883	1A	74.7847
wsnp_Ex_c4310_7770452	1A	74.7847
wsnp_Ra_c32175_41221223	1A	74.8592
Excalibur_c59894_97	1A	75.2219
RAC875_c41275_131	1A	76.1417
BS00033469_51	1A	76.1417
wsnp_Ex_c56097_58352130	1A	76.1417
Ra_c58315_265	1A	76.1417
IACX3496	1A	76.1417
IAAV213	1A	76.1417
wsnp_Ex_c25734_34995416	1A	76.1417
Ra_c6038_588	1A	76.6113
Kukri_c3582_87	1A	76.838
wsnp_Ex_c5216_9235964	1A	77.7836
RFL_Contig3203_1971	1A	77.7836
Tdurum_contig28296_243	1A	77.7836
IACX4378	1A	77.7836
Excalibur_c30591_637	1A	77.7836
CAP11_c1972_285	1A	77.7836
BS00087600_51	1A	77.7836
wsnp_Ku_c21356_31093507	1A	77.7836
BS00023126_51	1A	77.7836
Kukri_c10239_2186	1A	77.7836
BS00065676_51	1A	77.7836
Ra_c4159_2716	1A	78.2047
wsnp_Ra_c12148_19539667	1A	78.2047
IAAV3049	1A	78.2047
wsnp_Ex_c27940_37101775	1A	78.2047
Excalibur_c32167_59	1A	78.3342
wsnp_Ex_c8588_14419007	1A	78.3342
wsnp_Ku_c23926_33870364	1A	78.3342
BS00021714_51	1A	78.3342
wsnp_Ra_c37745_45806931	1A	78.3342
RAC875_c31276_1128	1A	78.3342
wsnp_Ku_c24239_34199356	1A	78.3342
Ex_c5192_943	1A	78.3342
wsnp_Ex_c5192_9203682	1A	78.3342
wsnp_Ex_c5192_9203100	1A	78.3342
BobWhite_c5356_1272	1A	78.3342
wsnp_Ex_c34344_42677360	1A	78.3342
Excalibur_rep_c66449_1588	1A	78.3342
BobWhite_rep_c63278_349	1A	78.3342
CAP12_c2265_240	1A	78.3342
IACX11338	1A	78.3342
BobWhite_c18881_338	1A	78.3342
Excalibur_c49421_443	1A	78.3342
wsnp_Ex_c12165_19452361	1A	78.3342
RAC875_c43643_176	1A	78.3342
CAP7_c6531_308	1A	78.3342
RAC875_c38916_66	1A	78.3342
wsnp_Ex_c34344_42676379	1A	78.3633
wsnp_Ex_rep_c66628_64934660	1A	78.3633
IAAV5406	1A	78.3633
Ku_c8351_2029	1A	78.3633
Kukri_c52952_315	1A	78.3633
wsnp_Ex_c42282_48900922	1A	78.3633
wsnp_Ra_c16080_24638622	1A	78.3633
RAC875_c16080_777	1A	78.5868
RAC875_c23081_141	1A	79.1892
BobWhite_c12568_900	1A	79.1892
wsnp_Ex_c21193_30320134	1A	79.1892
Ex_c105443_895	1A	79.1892
Kukri_c25215_124	1A	79.458
Ku_c1571_1457	1A	79.458
Kukri_c27785_400	1A	79.458
RAC875_c2734_135	1A	79.5325
RAC875_c53185_802	1A	79.5325
BS00022733_51	1A	79.5908
Ra_c7552_772	1A	79.5908
IAAV8429	1A	79.5908
Ex_c4051_1826	1A	79.5908
RAC875_c31419_80	1A	79.5908
Ra_c9876_373	1A	79.5908
Ra_c105707_788	1A	80.5429
BS00089894_51	1A	80.5429
wsnp_Ex_c55986_58282517	1A	80.5429
IAAV5535	1A	80.7955
IACX3047	1A	80.7955
wsnp_Ex_rep_c109742_92411838	1A	81.5404
BS00021864_51	1A	81.5404
wsnp_Ku_c21316_31053776	1A	81.9711
wsnp_Ku_c21316_31053745	1A	81.9711
wsnp_Ra_c11877_19161832	1A	82.907
wsnp_Ku_c15214_23756800	1A	83.5547
RAC875_c29540_1109	1A	83.7037
BS00067742_51	1A	83.7037
BS00021728_51	1A	83.7037
BS00065324_51	1A	83.7037
BS00067652_51	1A	83.7037
tplb0045g22_418	1A	83.7037
Kukri_c53153_92	1A	83.7037
wsnp_BG314157A_Ta_2_1	1A	83.7037
Kukri_c29039_315	1A	83.7037
Kukri_c39377_286	1A	83.7037
Kukri_rep_c69614_1326	1A	83.7037
RAC875_c29540_413	1A	84.0341
wsnp_Ex_rep_c108951_91954190	1A	84.0341
RAC875_c49074_374	1A	84.3255
BS00030036_51	1A	84.3255
BS00022432_51	1A	84.3255
RFL_Contig22_387	1A	84.3255
BS00065325_51	1A	84.3255
RFL_Contig22_617	1A	84.3255
wsnp_BM140362A_Ta_2_2	1A	84.3255
Ku_c13107_579	1A	84.3255
BS00077432_51	1A	84.3255
Kukri_c31891_1355	1A	84.4227
wsnp_Ex_c6452_11213329	1A	84.4227
wsnp_Ex_c20489_29564938	1A	84.4227
Kukri_c43410_348	1A	84.5036
RAC875_c27417_150	1A	84.5036
wsnp_CAP12_c1960_972031	1A	84.6299
Excalibur_c3475_113	1A	84.8923
RAC875_c100147_55	1A	84.8923
BS00079538_51	1A	85.6857
BS00022220_51	1A	85.6857
wsnp_Ex_c32590_41222878	1A	86.1391
BS00088035_51	1A	86.1391
BobWhite_c46007_582	1A	86.1391
RAC875_c32452_55	1A	86.1391
Ku_c1313_1673	1A	86.1391
Kukri_c1313_1158	1A	86.1391
Kukri_c54678_88	1A	86.6022
IAAV6234	1A	87.4572
wsnp_Ex_c1997_3755945	1A	87.4572
Ku_c10813_1122	1A	87.4572
Ra_c64515_242	1A	87.4572
wsnp_JD_c6544_7697412	1A	87.8588
wsnp_Ex_c1997_3757721	1A	87.8588
Jagger_c5280_407	1A	87.8588
Kukri_rep_c109473_80	1A	87.8588
wsnp_JD_c6544_7697235	1A	87.8588
CAP12_c1979_117	1A	88.7883
wsnp_Ku_c23012_32893918	1A	88.8401
BS00088136_51	1A	90.3233
Excalibur_c5033_587	1A	93.6105
Kukri_c18017_1696	1A	93.6105
BS00065430_51	1A	94.4557
BS00011146_51	1A	94.4557
CAP12_c3602_91	1A	94.4557
BS00039378_51	1A	94.4557
wsnp_Ku_c5210_9289260	1A	94.4557
Kukri_c67383_102	1A	95.2006
BS00062876_51	1A	95.2006
BS00039377_51	1A	95.2006
CAP7_c1891_230	1A	95.2006
wsnp_Ex_c3258_6004611	1A	95.2006
wsnp_Ex_c43228_49605281	1A	95.2006
wsnp_Ex_rep_c68085_66839109	1A	95.2006
wsnp_Ku_c17322_26392311	1A	95.2006
wsnp_Ra_c11594_18777085	1A	95.2006
BS00009808_51	1A	95.3107
CAP11_c1021_200	1A	95.5536
wsnp_Ex_rep_c68493_67320068	1A	95.5536
wsnp_Ex_c5060_8985678	1A	96.3049
BobWhite_c96_170	1A	96.3049
RAC875_rep_c95460_302	1A	96.6774
IACX7716	1A	96.6774
wsnp_BG263358A_Ta_2_1	1A	96.8361
BS00087588_51	1A	99.0124
Kukri_c84024_375	1A	100.606
IAAV8743	1A	100.829
wsnp_Ex_c6563_11378915	1A	101.642
BS00028146_51	1A	101.642
CAP7_c4879_249	1A	101.642
RAC875_c15975_1208	1A	101.943
BS00009104_51	1A	102.319
wsnp_CAP7_c3472_1623955	1A	102.319
BS00110130_51	1A	102.918
BS00012042_51	1A	102.918
BS00088350_51	1A	102.918
wsnp_BG606986A_Ta_2_1	1A	102.918
wsnp_BG606986A_Ta_2_4	1A	102.918
RAC875_c25814_361	1A	102.918
BS00022396_51	1A	102.918
RAC875_c39401_502	1A	104.145
Excalibur_c47013_1503	1A	104.816
Excalibur_c97157_65	1A	105.742
BobWhite_c23632_322	1A	105.742
BS00073413_51	1A	105.742
Excalibur_c25353_1171	1A	105.742
wsnp_Ex_c28900_37982485	1A	105.742
Kukri_c7119_392	1A	105.742
IACX5994	1A	105.742
wsnp_Ex_c33452_41938013	1A	105.742
wsnp_Ex_c33452_41938159	1A	105.742
Ra_c110766_321	1A	106.27
wsnp_Ex_rep_c102067_87313597	1A	106.633
RAC875_rep_c105766_652	1A	106.633
Ku_c8992_405	1A	106.633
wsnp_Ex_rep_c102067_87314043	1A	107.663
RAC875_c12348_720	1A	107.663
Kukri_rep_c115111_251	1A	107.672
Tdurum_contig56158_60	1A	107.672
RAC875_c67771_805	1A	107.837
RAC875_c41993_582	1A	107.935
RFL_Contig5334_1969	1A	108.058
BobWhite_c41272_159	1A	108.058
wsnp_BE443588A_Ta_2_2	1A	108.058
Tdurum_contig96086_74	1A	108.058
wsnp_Ex_c4612_8254533	1A	108.058
BS00068391_51	1A	108.174
RFL_Contig5334_831	1A	108.174
tplb0059d21_1032	1A	108.725
BobWhite_c22134_398	1A	108.725
BS00037976_51	1A	109.272
BS00036104_51	1A	110.678
RAC875_c60162_206	1A	110.678
wsnp_CAP11_c1815_982483	1A	110.678
BS00078085_51	1A	110.678
BS00095510_51	1A	110.678
Ra_c29200_300	1A	110.678
RAC875_c60162_129	1A	110.917
BobWhite_c24825_349	1A	110.917
JD_c13024_360	1A	110.917
Tdurum_contig75762_377	1A	110.917
Tdurum_contig75762_406	1A	110.917
wsnp_JD_c13024_13129681	1A	110.917
wsnp_CAP8_c4785_2322876	1A	111.141
wsnp_JD_c4904_6034093	1A	111.432
IAAV3156	1A	111.432
BobWhite_rep_c65812_710	1A	111.432
wsnp_CAP8_rep_c3938_1936666	1A	111.432
Kukri_c55266_242	1A	111.51
BS00070580_51	1A	111.552
BobWhite_c26569_190	1A	111.552
Excalibur_c60388_189	1A	111.915
wsnp_CAP11_c29_68486	1A	113.194
wsnp_Ex_c34594_42877119	1A	113.194
Excalibur_c1936_1072	1A	113.194
BS00034899_51	1A	113.453
BS00056547_51	1A	113.453
RAC875_c16824_202	1A	113.77
wsnp_Ex_c6488_11266589	1A	113.77
Jagger_c468_53	1A	113.77
BobWhite_rep_c49755_131	1A	113.77
Tdurum_contig78830_348	1A	113.77
wsnp_CAP7_rep_c5385_2417464	1A	113.77
CAP12_c3758_112	1A	113.77
wsnp_Ex_c23598_32826926	1A	113.77
Tdurum_contig18174_283	1A	113.77
BS00072408_51	1A	113.77
BS00066212_51	1A	113.77
Tdurum_contig57927_171	1A	113.77
tplb0021i12_383	1A	113.77
Kukri_c82086_387	1A	113.813
Tdurum_contig78830_745	1A	113.813
wsnp_Ex_c12399_19776420	1A	113.813
RAC875_c21673_641	1A	113.813
BobWhite_c44164_402	1A	113.813
BS00066659_51	1A	113.813
Kukri_c67703_174	1A	113.813
RFL_Contig399_1148	1A	113.874
wsnp_Ex_c13955_21833712	1A	115.39
wsnp_Ex_c23143_32376622	1A	115.39
Tdurum_contig81642_298	1A	115.39
JD_c285_1438	1A	115.39
Excalibur_c66_147	1A	115.39
Tdurum_contig81011_244	1A	115.39
wsnp_CAP11_c146_160903	1A	115.39
BobWhite_c46857_82	1A	115.39
wsnp_CAP12_rep_c8598_3608465	1A	115.39
RAC875_rep_c108284_98	1A	115.39
Excalibur_c30974_65	1A	115.39
Excalibur_c21534_1436	1A	115.723
BobWhite_c37358_208	1A	115.723
Kukri_c51781_199	1A	115.723
wsnp_JD_rep_c49006_33254974	1A	115.723
Ra_c8027_1021	1A	118.829
RAC875_c49433_308	1A	118.829
wsnp_Ku_rep_c109724_94227136	1A	125.17
Kukri_c8757_107	1A	127.732
Tdurum_contig47345_284	1A	130.086
BS00067119_51	1A	130.086
wsnp_Ex_c28149_37293117	1A	130.086
IAAV3695	1A	130.086
RAC875_rep_c71093_1070	1A	130.941
RAC875_c1599_342	1A	134.248
Excalibur_c17320_833	1A	134.248
IAAV4820	1A	134.248
BobWhite_c6664_644	1A	134.546
BobWhite_c11692_148	1A	134.546
wsnp_JD_c6664_7807201	1A	134.63
wsnp_Ex_c18499_27344859	1A	137.12
BS00106641_51	1A	137.12
wsnp_Ex_c3201_5910642	1A	137.12
RAC875_c53725_217	1A	137.12
wsnp_Ku_c14496_22838796	1A	137.205
wsnp_Ex_c9343_15514687	1A	137.205
wsnp_Ex_c9343_15514531	1A	137.205
BS00022824_51	1A	137.69
RAC875_c11016_495	1A	139.744
wsnp_Ex_c48407_53323483	1A	139.744
wsnp_Ex_c25730_34991010	1A	139.919
BS00065170_51	1A	141.561
Kukri_c19837_432	1A	141.561
wsnp_Ex_rep_c103474_88421290	1A	142.309
IAAV6100	1A	142.309
wsnp_Ex_c36911_44767554	1A	142.309
IAAV4238	1A	144.942
wsnp_Ex_c6476_11246531	1A	148.656
Excalibur_c41592_100	1A	148.656
Kukri_c44500_315	1A	148.987
BS00035273_51	1A	149.819
Excalibur_c46365_304	1A	151.224
wsnp_Ex_rep_c67492_66096650	1A	151.224
Tdurum_contig11349_810	1A	151.224
Kukri_c4204_1346	1A	151.254
Kukri_c4204_1673	1A	151.254
Excalibur_c12932_2102	1A	151.254
IAAV1301	1A	152.682
wsnp_Ku_c330_683203	1A	153.197
BobWhite_c44947_277	1A	154.061
Kukri_c34242_404	1A	154.061
wsnp_Ex_c1255_2411550	1A	154.554
BS00023419_51	1A	154.554
Tdurum_contig47006_2711	1A	155.8
Kukri_c18608_729	1A	155.8
tplb0059i08_441	1A	155.8
BS00096930_51	1A	155.8
wsnp_Ex_c52086_55808193	1A	155.8
wsnp_Ex_c52086_55808126	1A	155.8
RAC875_c43389_105	1A	155.8
BS00050522_51	1B	5.27487
Excalibur_c10657_796	1B	8.36066
BS00093078_51	1B	8.36066
BS00022504_51	1B	8.36066
RAC875_c24163_155	1B	8.36066
Kukri_c44369_131	1B	8.36066
Excalibur_c21898_1423	1B	8.36066
Tdurum_contig28703_293	1B	9.39776
BobWhite_c5793_372	1B	9.67858
BS00022505_51	1B	9.67858
BS00022482_51	1B	9.67858
Kukri_rep_c106834_139	1B	9.67858
BS00082565_51	1B	9.67858
BS00094570_51	1B	10.3328
RAC875_c67826_84	1B	10.7923
Excalibur_c415_844	1B	14.1748
BS00022323_51	1B	15.1609
CAP7_c3299_316	1B	18.7413
CAP7_c3299_342	1B	18.7413
BS00066271_51	1B	21.0452
Excalibur_c30569_384	1B	21.0452
Excalibur_c43567_633	1B	21.0452
Kukri_c35451_437	1B	21.0452
Kukri_c92979_195	1B	27.6157
BS00003917_51	1B	27.6412
BS00105846_51	1B	28.7613
BS00022429_51	1B	30.3377
BS00064829_51	1B	30.9025
Excalibur_c11666_134	1B	31.0397
IAAV3809	1B	31.0397
Excalibur_c16851_835	1B	31.0397
wsnp_Ex_rep_c67198_65702998	1B	31.0397
Tdurum_contig44219_318	1B	31.0397
Kukri_c38845_821	1B	31.0397
RAC875_c113582_346	1B	31.0397
wsnp_Ku_c28164_38103270	1B	31.0397
Kukri_c1312_666	1B	31.0397
BS00081773_51	1B	31.0397
Excalibur_c54439_276	1B	31.0397
IAAV739	1B	31.0429
BS00067094_51	1B	31.094
IAAV4194	1B	31.094
Tdurum_contig42633_1282	1B	32.1375
BS00037387_51	1B	40.4503
RFL_Contig4140_1135	1B	40.9353
BobWhite_c28295_256	1B	40.9353
BS00011695_51	1B	41.0566
BS00070706_51	1B	41.2129
Tdurum_contig47083_278	1B	41.2129
Ra_c69552_1419	1B	41.2129
Excalibur_c46114_572	1B	41.2129
Kukri_c29655_194	1B	41.4714
Excalibur_c46902_92	1B	43.6637
BS00065053_51	1B	43.6637
D_contig07994_167	1B	43.6637
BobWhite_c15522_625	1B	43.6637
IAAV3128	1B	43.6637
BS00087939_51	1B	43.6637
BobWhite_c14258_434	1B	43.6637
BobWhite_c14271_1379	1B	43.8584
BS00071161_51	1B	43.8584
BS00042054_51	1B	43.8584
Tdurum_contig50667_306	1B	43.8584
BS00098794_51	1B	43.8584
wsnp_Ku_c8592_14575931	1B	43.8584
Kukri_c11756_1706	1B	43.8584
BS00105833_51	1B	43.8584
BS00110121_51	1B	43.8584
RAC875_c30367_736	1B	43.8584
RAC875_rep_c115865_721	1B	43.8584
BS00087988_51	1B	43.8584
Kukri_c3414_114	1B	43.8584
Kukri_c22856_385	1B	43.8584
IAAV6025	1B	43.8584
Excalibur_c12376_569	1B	43.8584
Excalibur_c5775_228	1B	43.8584
BobWhite_c6812_144	1B	43.8584
BS00023056_51	1B	43.8584
Kukri_rep_c108883_577	1B	43.8584
RAC875_c90431_188	1B	43.8584
RFL_Contig1736_1393	1B	43.8584
BS00073199_51	1B	43.8584
CAP8_c2036_140	1B	43.8584
Excalibur_rep_c103847_565	1B	43.8584
IAAV3801	1B	43.8584
IACX19890	1B	43.8584
Kukri_c26731_312	1B	43.8584
RAC875_c455_1400	1B	43.8584
Excalibur_c2541_262	1B	43.8584
BS00095751_51	1B	43.8584
BS00022604_51	1B	43.8584
BobWhite_c13654_447	1B	43.8584
BS00063080_51	1B	43.8584
Kukri_rep_c68217_1456	1B	43.8584
RAC875_c30593_58	1B	43.8584
BS00094759_51	1B	43.8584
IAAV4531	1B	43.8584
RAC875_c21367_209	1B	43.8584
Tdurum_contig27840_304	1B	43.8584
Tdurum_contig14418_753	1B	43.8584
BS00023185_51	1B	43.8584
BS00004453_51	1B	43.8584
Tdurum_contig19251_352	1B	43.8584
BS00031417_51	1B	43.8584
Excalibur_c24859_517	1B	43.8584
IAAV1833	1B	43.8584
BS00030635_51	1B	43.8584
Tdurum_contig21489_536	1B	43.8584
BS00038368_51	1B	43.8584
IAAV1625	1B	43.8584
BS00084722_51	1B	43.8584
BS00091632_51	1B	43.8584
Excalibur_c18009_66	1B	43.8584
RAC875_c82649_146	1B	43.8584
BobWhite_c3068_393	1B	43.8584
BS00065311_51	1B	43.8584
BS00065401_51	1B	43.8584
BS00088256_51	1B	43.8584
BS00093102_51	1B	43.8584
Jagger_c6107_116	1B	43.8584
RAC875_c10050_620	1B	43.8584
Tdurum_contig10663_1143	1B	43.8584
IACX7053	1B	43.8584
Kukri_rep_c111568_656	1B	43.8584
Tdurum_contig14584_159	1B	43.8584
tplb0035p13_560	1B	43.8584
BS00021902_51	1B	43.8584
BS00005004_51	1B	43.8584
BS00021899_51	1B	43.8584
BS00058711_51	1B	43.8584
BS00092514_51	1B	43.8584
Kukri_c5221_506	1B	43.8584
CAP11_c3813_253	1B	43.8584
Kukri_c7936_630	1B	43.8584
Excalibur_c6213_689	1B	43.8584
IAAV3683	1B	43.8584
RAC875_s110045_62	1B	43.8584
BS00067709_51	1B	43.8584
Kukri_c25654_382	1B	43.8584
IAAV268	1B	43.8584
IAAV4559	1B	43.8584
Tdurum_contig21489_449	1B	43.8584
Tdurum_contig29891_62	1B	43.8584
IAAV8714	1B	43.8584
RAC875_rep_c109118_164	1B	43.8584
IAAV3430	1B	43.8584
Excalibur_c31375_558	1B	43.8584
IAAV2375	1B	43.8584
Tdurum_contig27840_760	1B	43.8584
BS00066398_51	1B	43.8584
IAAV6922	1B	43.8584
Tdurum_contig44861_237	1B	46.1496
wsnp_Ex_c14273_22230844	1B	47.2409
RAC875_c51663_87	1B	51.1021
BS00106306_51	1B	51.1021
Kukri_c105601_74	1B	51.1021
BS00091688_51	1B	51.1021
Excalibur_c14273_1928	1B	53.1029
Excalibur_c34148_481	1B	53.1029
RAC875_c13585_778	1B	53.3487
Excalibur_c43567_850	1B	53.3487
Tdurum_contig61324_305	1B	53.3487
Tdurum_contig56188_569	1B	53.3487
Tdurum_contig61410_467	1B	53.371
IAAV7541	1B	53.371
wsnp_BF473056D_Ta_2_1	1B	53.4859
Tdurum_contig34049_172	1B	55.3527
BS00033333_51	1B	56.6482
BS00025736_51	1B	56.6482
Kukri_c47342_73	1B	56.6482
IAAV8952	1B	56.7344
Kukri_c4376_388	1B	56.8812
wsnp_Ku_c11987_19472688	1B	56.8812
Kukri_c18006_1568	1B	56.8812
RAC875_c8271_1469	1B	56.8812
RAC875_c8271_1352	1B	56.8812
RAC875_c8271_887	1B	56.8812
RAC875_rep_c96733_369	1B	56.8812
BS00065844_51	1B	56.8812
RAC875_c90169_393	1B	56.8812
BS00065737_51	1B	56.8812
IACX16577	1B	56.8812
BS00064263_51	1B	56.8812
Kukri_c40439_366	1B	57.3088
RAC875_rep_c109416_191	1B	57.3088
Kukri_c8533_1398	1B	57.3088
Kukri_rep_c108299_221	1B	57.3088
RAC875_c20904_686	1B	57.3535
Ra_c16879_977	1B	57.4971
Tdurum_contig26281_139	1B	57.4971
IACX2935	1B	57.596
IAAV6	1B	57.596
Ra_c24839_215	1B	57.596
wsnp_Ku_rep_c70742_70379526	1B	57.596
Ra_c29142_340	1B	57.596
RFL_Contig1081_570	1B	57.596
RAC875_c29906_275	1B	57.596
wsnp_Ex_c28495_37622019	1B	57.596
BS00099829_51	1B	57.596
wsnp_Ex_c2111_3963339	1B	57.596
CAP8_rep_c9642_82	1B	57.596
Excalibur_c26936_636	1B	57.596
Excalibur_c17202_1833	1B	57.596
Excalibur_c1886_1288	1B	57.596
Excalibur_c28016_132	1B	57.596
IAAV7704	1B	57.596
RAC875_c826_839	1B	57.596
wsnp_Ku_c4911_8795151	1B	57.596
wsnp_Ku_c11987_19473636	1B	57.596
BS00105606_51	1B	57.596
BS00066014_51	1B	57.596
Kukri_c5861_360	1B	59.4724
BS00022902_51	1B	59.4724
BS00108806_51	1B	60.6243
BS00075036_51	1B	60.6243
RAC875_c15889_109	1B	60.6243
BS00095478_51	1B	60.6243
CAP11_c7652_277	1B	60.6243
IACX5756	1B	60.6243
BS00068456_51	1B	60.6243
Excalibur_c12710_740	1B	60.6243
wsnp_Ex_c25782_35041189	1B	60.6243
BS00073034_51	1B	60.6243
BS00021995_51	1B	60.6243
BS00022916_51	1B	60.6243
RAC875_c90431_275	1B	60.6243
wsnp_Ex_c12063_19310114	1B	60.6243
Tdurum_contig75938_1546	1B	60.6243
Excalibur_c22958_433	1B	60.6243
Kukri_c23300_267	1B	60.6243
BS00110463_51	1B	60.6243
JD_c10917_341	1B	60.6243
Kukri_c17055_189	1B	60.6243
Jagger_c5906_333	1B	60.6243
BobWhite_c12695_394	1B	60.6243
BS00021870_51	1B	60.6243
BS00062723_51	1B	60.6243
BS00064929_51	1B	60.6243
Kukri_c15901_1064	1B	60.6243
Kukri_c53962_102	1B	60.6243
RAC875_c47137_112	1B	60.6243
RAC875_c63067_283	1B	60.6243
Excalibur_c43347_322	1B	60.6243
Kukri_c30371_173	1B	60.6243
Kukri_c8943_1381	1B	60.6243
RAC875_s117310_106	1B	60.6243
BS00110181_51	1B	60.6243
IAAV4676	1B	60.6243
tplb0055p02_1074	1B	60.6243
Kukri_rep_c76296_215	1B	60.6243
BS00087133_51	1B	60.6243
Excalibur_c58433_839	1B	60.6243
BS00067169_51	1B	60.6243
JD_c4952_1073	1B	60.6243
Kukri_rep_c112401_78	1B	60.6243
Tdurum_contig14418_1242	1B	60.6243
IACX20130	1B	60.6243
BS00106579_51	1B	60.6243
Kukri_c34436_560	1B	60.6243
BobWhite_c15522_250	1B	60.6243
BS00022736_51	1B	60.6243
IAAV1312	1B	60.6243
IAAV4723	1B	60.6243
IAAV8883	1B	60.6243
BS00030733_51	1B	60.6243
CAP12_c2714_164	1B	60.6243
JD_c10917_403	1B	60.6243
BS00026541_51	1B	60.6243
RAC875_c25100_89	1B	60.6243
BS00022507_51	1B	60.6243
IACX16878	1B	60.6243
BobWhite_rep_c49149_530	1B	60.6243
BobWhite_rep_c53595_274	1B	60.6243
BS00033738_51	1B	60.6243
IAAV8409	1B	60.6243
RAC875_c3656_1229	1B	60.6243
Kukri_c38845_430	1B	60.6243
BS00088671_51	1B	60.6243
Excalibur_c17801_198	1B	60.6243
IAAV7602	1B	60.6243
IACX7107	1B	60.6243
BS00087444_51	1B	60.6243
Excalibur_rep_c112996_167	1B	60.6243
Ku_c13532_1753	1B	60.6243
Kukri_rep_c102887_300	1B	60.6243
RAC875_c11123_186	1B	60.6243
BS00031056_51	1B	60.6243
BS00064750_51	1B	60.6243
Ex_c3312_446	1B	60.6243
RAC875_c46581_420	1B	60.6243
BS00098306_51	1B	60.6243
RFL_Contig5444_1284	1B	60.6243
Kukri_c26168_423	1B	60.6243
BS00067404_51	1B	60.6243
BS00109971_51	1B	60.6243
BS00097523_51	1B	60.6243
IAAV6503	1B	60.6243
Tdurum_contig11824_281	1B	60.6243
Excalibur_c55348_283	1B	60.6243
RAC875_c56796_114	1B	60.6243
BS00019225_51	1B	60.6243
BS00068380_51	1B	60.6243
IAAV5936	1B	60.6243
RAC875_c47463_231	1B	60.6243
Tdurum_contig42092_1047	1B	60.6243
Tdurum_contig30712_430	1B	60.6243
BS00036866_51	1B	60.6243
BS00040342_51	1B	60.6243
tplb0053b16_1030	1B	60.6243
Kukri_rep_c88225_329	1B	60.6243
RAC875_c37857_158	1B	60.6243
Ra_c10119_1794	1B	60.6243
Ku_c3695_1696	1B	60.6243
Tdurum_contig12173_180	1B	60.6243
Kukri_c11707_160	1B	60.6243
Kukri_c29541_416	1B	60.6243
RAC875_c1276_717	1B	60.6243
RAC875_c44920_181	1B	60.6243
BS00065314_51	1B	60.6243
RAC875_c83089_213	1B	60.6243
BS00071903_51	1B	60.6243
IAAV7845	1B	60.6243
IAAV1624	1B	60.6243
Tdurum_contig12173_284	1B	60.6243
tplb0026b15_350	1B	60.6243
Tdurum_contig13937_1782	1B	60.6243
BobWhite_c8218_162	1B	62.3156
BobWhite_c3771_441	1B	62.3156
wsnp_BE637864B_Ta_1_1	1B	62.3156
wsnp_Ra_c8506_14401408	1B	62.3156
RAC875_c79370_378	1B	62.4241
BS00001364_51	1B	62.539
BS00010992_51	1B	62.539
Excalibur_c89515_95	1B	62.539
RAC875_c60360_389	1B	62.539
Excalibur_c8600_2080	1B	62.539
Excalibur_c20610_251	1B	62.539
Ex_c2725_1442	1B	62.539
wsnp_Ra_rep_c74968_72704437	1B	62.5805
Kukri_rep_c112099_98	1B	62.5805
Kukri_c6027_66	1B	62.5805
Ku_c58871_938	1B	62.5805
Ra_c71421_387	1B	62.5805
Kukri_c18052_356	1B	62.5805
Kukri_c81766_107	1B	62.5805
Kukri_c24120_83	1B	62.5805
RAC875_rep_c69360_259	1B	62.5805
RAC875_c28894_526	1B	62.5805
BS00095477_51	1B	62.5805
IAAV4349	1B	62.5805
BS00023058_51	1B	62.5805
BS00067706_51	1B	62.5805
wsnp_Ex_c18733_27607958	1B	62.5805
BS00086576_51	1B	62.5805
Ku_c2189_853	1B	62.5805
IACX13378	1B	62.5805
BobWhite_c9316_300	1B	62.5805
Ex_c40520_1484	1B	62.5805
IAAV7043	1B	62.5805
RAC875_c24429_132	1B	62.5805
BobWhite_s63351_73	1B	62.5805
BS00068182_51	1B	62.5805
IAAV6464	1B	62.5805
JD_c2439_468	1B	62.5805
Tdurum_contig13709_317	1B	62.5805
BS00098308_51	1B	62.5805
Kukri_c7129_227	1B	62.5805
Kukri_c8390_712	1B	62.5805
BS00015169_51	1B	62.5805
IACX14648	1B	62.5805
Ku_c11706_149	1B	62.5805
Tdurum_contig11824_416	1B	62.5805
BS00084021_51	1B	62.5805
BS00083533_51	1B	62.5805
Kukri_c9105_1184	1B	62.5805
Ku_c7557_607	1B	62.5805
Kukri_rep_c115647_349	1B	62.5805
BS00064406_51	1B	62.5805
Tdurum_contig44861_1253	1B	62.5805
wsnp_Ex_c11976_19193550	1B	62.5805
IACX6397	1B	62.5805
BS00067717_51	1B	62.5805
Kukri_c34902_520	1B	62.5805
BobWhite_c13378_662	1B	62.5805
BS00091445_51	1B	62.5805
IAAV4825	1B	62.5805
BS00004637_51	1B	62.5805
Ku_c7557_633	1B	62.5805
BS00093945_51	1B	62.5805
IAAV8003	1B	62.5805
BS00040513_51	1B	62.5805
IACX20344	1B	62.5805
IAAV7611	1B	62.5805
BS00091317_51	1B	62.5805
BS00092426_51	1B	62.5805
IACX6800	1B	62.5805
BobWhite_c6367_691	1B	62.5805
BS00015528_51	1B	62.5805
BS00021904_51	1B	62.5805
BS00065322_51	1B	62.5805
BS00069316_51	1B	62.5805
Ku_c12783_286	1B	62.5805
Kukri_rep_c108883_500	1B	62.5805
Tdurum_contig10663_267	1B	62.5805
BS00030667_51	1B	62.5805
BS00049883_51	1B	62.5805
BS00104686_51	1B	62.5805
Tdurum_contig11442_930	1B	62.5805
IACX7219	1B	62.5805
Excalibur_c24828_1288	1B	62.5805
BS00081969_51	1B	62.5805
BobWhite_c44165_441	1B	62.5805
Excalibur_c5881_398	1B	62.5805
Kukri_c7886_195	1B	62.5805
BS00004981_51	1B	62.5805
Tdurum_contig11334_554	1B	62.5805
IACX3431	1B	62.5805
BS00063964_51	1B	62.5805
RAC875_c4910_98	1B	62.5805
Kukri_c5299_462	1B	62.5805
BobWhite_c11817_376	1B	62.5805
RAC875_c68119_594	1B	62.5805
BS00066971_51	1B	62.5805
Kukri_c26973_189	1B	62.5805
Kukri_c42522_155	1B	62.5805
BS00110120_51	1B	62.5805
Tdurum_contig25732_112	1B	62.5805
RAC875_rep_c69176_194	1B	62.5805
Kukri_c18305_873	1B	62.5805
IAAV2773	1B	62.5805
IAAV5957	1B	62.5805
RAC875_c30381_573	1B	62.6379
BS00022690_51	1B	62.6379
Tdurum_contig20702_326	1B	62.6379
BS00035690_51	1B	62.6379
RAC875_c14902_256	1B	62.6379
BS00022625_51	1B	62.6379
IAAV3828	1B	62.6379
wsnp_JD_rep_c62985_40164465	1B	62.6379
Kukri_c19709_383	1B	62.6379
BS00022648_51	1B	62.6379
IAAV4985	1B	62.6379
Excalibur_c32726_279	1B	62.6379
BS00093736_51	1B	62.6379
BS00013901_51	1B	62.6379
IAAV2452	1B	62.6379
Excalibur_c32726_125	1B	62.6379
BS00093740_51	1B	62.6379
RAC875_c10659_570	1B	62.6379
Kukri_c7647_1122	1B	62.6379
wsnp_JD_c4444_5575748	1B	62.839
IACX8373	1B	62.839
BS00110104_51	1B	62.839
Excalibur_c56657_282	1B	62.839
BS00049927_51	1B	62.839
BobWhite_c39153_131	1B	62.839
Ku_c5960_496	1B	62.839
Excalibur_rep_c68921_433	1B	62.9507
IACX5712	1B	62.9507
Ra_c15153_324	1B	63.7325
IACX3433	1B	63.7995
Tdurum_contig19251_515	1B	63.7995
IACX13974	1B	63.7995
Tdurum_contig12812_83	1B	63.7995
Kukri_rep_c71840_754	1B	63.7995
Kukri_rep_c104321_201	1B	63.7995
Jagger_c7740_104	1B	63.7995
Excalibur_c19291_571	1B	63.7995
Excalibur_c23734_234	1B	63.7995
BS00079450_51	1B	63.7995
RAC875_rep_c77710_180	1B	63.7995
BS00109910_51	1B	63.8569
IAAV11	1B	63.8569
JG_c8473_141	1B	63.8569
BS00066135_51	1B	63.9112
BS00035794_51	1B	63.9112
Ex_c103126_573	1B	63.9112
IAAV5236	1B	63.9112
IAAV2777	1B	63.9112
IAAV3509	1B	63.9112
IAAV6948	1B	63.9112
BS00068096_51	1B	63.9112
IAAV4362	1B	63.9112
BobWhite_c14258_383	1B	63.9112
BobWhite_c872_587	1B	63.9112
IAAV9097	1B	63.9112
BobWhite_c11036_842	1B	63.9112
IACX778	1B	63.9207
D_contig22896_682	1B	63.9207
BS00110530_51	1B	63.9207
IAAV2987	1B	64.0388
Tdurum_contig31130_148	1B	64.042
BS00022180_51	1B	64.0994
Kukri_c11580_339	1B	64.0994
RAC875_c3457_65	1B	64.0994
Kukri_c84940_106	1B	64.0994
Excalibur_c64533_980	1B	64.0994
Ra_c7745_1438	1B	64.0994
Ra_c70039_1705	1B	64.0994
IAAV7260	1B	64.0994
wsnp_RFL_Contig2794_2564017	1B	64.0994
Excalibur_c30762_713	1B	64.0994
Ex_c68416_859	1B	64.0994
Ra_c7855_49	1B	64.0994
Ra_c16069_1820	1B	64.0994
RAC875_c20775_540	1B	64.0994
BS00003575_51	1B	64.0994
IAAV1364	1B	64.0994
BobWhite_c8713_420	1B	64.0994
IAAV4677	1B	64.0994
Excalibur_c10319_229	1B	64.0994
BS00010352_51	1B	64.0994
Ku_c11813_215	1B	64.0994
RAC875_c2209_988	1B	64.0994
BobWhite_c16623_68	1B	64.0994
BS00094469_51	1B	64.0994
BS00021748_51	1B	64.0994
JD_c12243_360	1B	64.0994
BS00094467_51	1B	64.0994
Excalibur_c11598_1079	1B	64.0994
IAAV7445	1B	64.0994
BobWhite_rep_c49610_521	1B	64.0994
IAAV4055	1B	64.0994
IAAV9195	1B	64.0994
IAAV7634	1B	64.0994
IACX20627	1B	64.0994
BobWhite_rep_c50112_99	1B	64.0994
JD_c6297_810	1B	64.0994
CAP8_c2544_283	1B	64.0994
BS00083306_51	1B	64.0994
BobWhite_rep_c51917_234	1B	64.0994
RFL_Contig2670_718	1B	64.0994
BobWhite_c29659_339	1B	64.0994
BobWhite_c5757_260	1B	64.0994
BS00083237_51	1B	64.0994
IAAV5364	1B	64.0994
IACX6356	1B	64.0994
JD_c1532_462	1B	64.0994
JD_c4432_1913	1B	64.0994
IAAV6407	1B	64.0994
JD_c3173_947	1B	64.0994
IAAV4861	1B	64.0994
BobWhite_c45790_683	1B	64.0994
IAAV6888	1B	64.0994
Kukri_c2332_1093	1B	64.0994
tplb0029b01_123	1B	64.0994
BS00093096_51	1B	64.0994
tplb0029b01_1022	1B	64.0994
IAAV587	1B	64.0994
wsnp_Ku_rep_c71900_71624324	1B	64.0994
CAP12_c1632_462	1B	64.0994
RAC875_rep_c70022_1648	1B	64.3005
wsnp_BE443531B_Ta_1_1	1B	64.3164
Kukri_c31554_437	1B	64.46
RAC875_c7236_3265	1B	64.46
BobWhite_c15603_69	1B	64.46
IAAV7757	1B	64.46
Kukri_c13976_96	1B	64.46
BS00038778_51	1B	64.46
RAC875_rep_c72356_51	1B	64.46
wsnp_Ra_c4296_7819139	1B	64.46
Tdurum_contig29769_202	1B	64.46
IAAV3232	1B	64.8557
Excalibur_c6497_535	1B	64.8557
Kukri_rep_c101550_113	1B	64.8908
wsnp_Ex_c37635_45347415	1B	64.8908
Excalibur_s113941_196	1B	64.8908
wsnp_Ex_c9902_16309166	1B	64.8908
BobWhite_c13450_2100	1B	64.8908
wsnp_Ex_c38116_45719983	1B	64.8908
wsnp_Ra_c21132_30487331	1B	64.8908
RAC875_c3457_303	1B	64.8908
RAC875_c21274_235	1B	64.8908
IAAV2764	1B	64.8908
Kukri_rep_c107366_103	1B	64.8908
Ku_c3893_771	1B	64.8908
Ku_c20833_518	1B	64.8908
Tdurum_contig11692_131	1B	64.8908
wsnp_BG607036B_Ta_1_1	1B	64.8908
wsnp_Ex_c1429_2744367	1B	64.8908
Kukri_rep_c104432_114	1B	64.8908
IAAV5246	1B	64.8908
Kukri_rep_c104432_409	1B	64.8908
BS00036121_51	1B	64.8908
Kukri_c19641_889	1B	64.8908
BS00023006_51	1B	64.8908
BS00067743_51	1B	64.8908
BS00037306_51	1B	64.8908
RAC875_c44452_438	1B	64.8908
BS00091640_51	1B	64.8908
BS00022722_51	1B	64.8908
BS00043071_51	1B	64.8908
BS00097433_51	1B	64.8908
BS00106581_51	1B	64.8908
wsnp_Ex_c15934_24341135	1B	64.8908
Tdurum_contig84184_124	1B	64.8908
BS00010875_51	1B	64.8908
BobWhite_rep_c62985_546	1B	64.8908
Tdurum_contig31149_408	1B	64.8908
Tdurum_contig69821_141	1B	64.8908
Tdurum_contig81435_288	1B	64.8908
Tdurum_contig61425_242	1B	64.8908
Kukri_c8308_245	1B	64.8908
Kukri_c14968_674	1B	64.8908
wsnp_Ex_c6022_10552811	1B	64.8908
BS00003600_51	1B	64.8908
BS00009731_51	1B	64.8908
BS00022490_51	1B	64.8908
BS00041010_51	1B	64.8908
BS00029345_51	1B	64.8908
Kukri_rep_c70738_896	1B	64.8908
Tdurum_contig47456_182	1B	64.8908
Tdurum_contig53888_350	1B	64.8908
wsnp_Ex_c30805_39678077	1B	64.8908
wsnp_Ex_rep_c68573_67416138	1B	64.8908
Tdurum_contig51348_326	1B	64.8908
Tdurum_contig42182_6396	1B	64.8908
Tdurum_contig53888_107	1B	64.8908
BS00064438_51	1B	64.8908
BS00066165_51	1B	64.8908
IAAV1158	1B	64.8908
BS00022104_51	1B	64.8908
Excalibur_c32608_500	1B	64.8908
BS00047700_51	1B	64.8908
Ex_c19477_336	1B	64.8908
Excalibur_c18876_334	1B	64.8908
BS00063866_51	1B	64.8908
Kukri_c19641_477	1B	64.8908
wsnp_Ex_c5947_10431109	1B	64.8908
BS00088264_51	1B	64.8908
Kukri_c65759_98	1B	64.8908
CAP7_c1241_128	1B	64.8908
IACX8452	1B	64.8908
CAP8_c4506_82	1B	64.8908
Kukri_c27690_411	1B	64.8908
BS00050457_51	1B	64.8908
BS00073373_51	1B	64.8908
BS00077353_51	1B	64.8908
RAC875_rep_c87552_86	1B	64.8908
BS00023302_51	1B	64.8908
Kukri_rep_c111517_289	1B	64.8908
BS00033332_51	1B	64.8908
BS00098730_51	1B	64.8908
BobWhite_c1456_615	1B	64.8908
wsnp_RFL_Contig4726_5654774	1B	65.3567
Kukri_rep_c69383_83	1B	65.3567
Kukri_rep_c71291_155	1B	65.3567
Kukri_c49091_371	1B	65.3567
Kukri_c13349_176	1B	65.3567
Kukri_rep_c69383_56	1B	65.3567
Ku_c56327_481	1B	65.3567
tplb0059c20_2221	1B	65.3567
BobWhite_c4236_410	1B	65.3567
wsnp_Ku_c3710_6836438	1B	65.3567
IACX1008	1B	65.3567
RAC875_c42206_305	1B	65.3567
BS00009270_51	1B	65.3567
IACX7450	1B	65.3567
Ra_c23839_884	1B	65.4206
wsnp_Ku_c16117_24917524	1B	65.4206
wsnp_Ex_c26419_35667216	1B	65.4206
BobWhite_c7577_69	1B	65.4206
RAC875_rep_c70803_1442	1B	66.0715
wsnp_Ku_c30982_40765254	1B	66.0715
BS00022670_51	1B	66.0715
RAC875_c22244_61	1B	66.0715
RAC875_c44575_561	1B	66.0715
BS00021900_51	1B	66.0715
BS00052075_51	1B	66.0715
Ra_c11303_359	1B	66.0715
BS00052089_51	1B	66.0715
Ra_c11303_583	1B	66.0715
BS00063113_51	1B	66.0715
RAC875_c5227_1385	1B	66.0715
BS00087451_51	1B	66.0715
BS00101500_51	1B	66.0715
wsnp_Ex_c7629_13033231	1B	66.0715
Kukri_c49091_415	1B	66.1609
Kukri_rep_c108436_534	1B	66.3173
BS00062740_51	1B	66.3173
Excalibur_c39191_82	1B	66.3173
Tdurum_contig43910_1113	1B	67.1406
Ku_c13515_171	1B	67.1406
JD_c64600_281	1B	67.1406
wsnp_BE442716B_Ta_2_1	1B	67.1406
BS00011712_51	1B	67.1406
wsnp_BE442716B_Ta_2_2	1B	67.1406
Tdurum_contig28899_127	1B	67.1406
BS00021946_51	1B	67.1406
Excalibur_c4163_387	1B	67.1406
Kukri_c75399_226	1B	67.1406
Tdurum_contig42217_127	1B	67.1406
Tdurum_contig43910_687	1B	67.1406
BS00021947_51	1B	67.1406
BS00067434_51	1B	67.1406
Tdurum_contig87816_268	1B	67.1406
BS00094498_51	1B	67.1406
wsnp_BE403956B_Ta_2_3	1B	67.1406
BS00094499_51	1B	67.1406
IAAV3905	1B	67.1406
Kukri_c20927_339	1B	67.3767
IACX2701	1B	67.3767
Excalibur_c57972_116	1B	67.3767
BS00110148_51	1B	67.3767
Tdurum_contig57127_56	1B	67.3767
BS00022581_51	1B	67.3767
BS00060270_51	1B	67.3767
Tdurum_contig8081_2331	1B	67.3767
BobWhite_c11460_291	1B	67.3767
RFL_Contig981_1985	1B	67.3767
BS00071555_51	1B	67.3767
IACX5764	1B	67.7564
BS00108497_51	1B	67.9766
BS00030770_51	1B	68.0373
BS00093841_51	1B	68.0373
BS00011390_51	1B	68.0373
BS00110480_51	1B	68.0373
RAC875_rep_c71685_445	1B	68.0373
BS00070139_51	1B	68.0373
BS00038929_51	1B	68.0373
RAC875_c6905_776	1B	68.0373
BS00076696_51	1B	68.0373
Tdurum_contig57731_162	1B	68.0373
RAC875_c32894_1116	1B	68.0373
Excalibur_c59016_839	1B	68.0373
RAC875_c5796_424	1B	68.0373
BS00071082_51	1B	68.0373
BS00087015_51	1B	68.0373
Kukri_c12151_467	1B	68.0373
Tdurum_contig32033_334	1B	68.0373
BobWhite_c11235_370	1B	68.0373
BS00071083_51	1B	68.0373
BS00075663_51	1B	68.0373
Tdurum_contig29676_141	1B	68.0373
tplb0058h11_348	1B	68.0373
Tdurum_contig29228_114	1B	68.0373
Kukri_c12151_769	1B	68.0373
RAC875_c32894_1038	1B	68.0373
IACX5814	1B	68.0373
BS00022324_51	1B	68.6372
BS00012051_51	1B	68.7521
BS00033681_51	1B	68.7521
BS00078228_51	1B	68.7521
BS00022089_51	1B	68.7521
wsnp_CAP11_c631_419930	1B	69.2977
BS00022133_51	1B	69.2977
wsnp_Ex_c852_1657319	1B	69.7668
BS00110052_51	1B	69.7668
IAAV4866	1B	69.7668
CAP11_rep_c5039_201	1B	69.7668
wsnp_Ex_rep_c69986_68942866	1B	69.7668
RAC875_rep_c74070_518	1B	69.7668
wsnp_Ex_rep_c69986_68942834	1B	69.7668
wsnp_Ra_c8484_14372815	1B	69.7668
IACX2578	1B	70.0795
BS00089313_51	1B	70.0795
Excalibur_rep_c67541_1585	1B	70.0795
Excalibur_c27798_1068	1B	70.0795
wsnp_Ex_rep_c66643_64952627	1B	70.0795
BS00083072_51	1B	70.0795
BS00081125_51	1B	70.0795
RAC875_c92464_53	1B	70.0795
wsnp_Ex_c9960_16397347	1B	70.0795
Ra_c68984_1882	1B	70.0795
wsnp_Ex_c34966_43196962	1B	70.0795
Excalibur_c32708_488	1B	70.0795
wsnp_Ra_c2027_3945764	1B	70.0795
wsnp_Ex_c3681_6716255	1B	70.0795
IAAV9039	1B	70.0795
wsnp_Ra_c2027_3945713	1B	70.0795
wsnp_Ex_rep_c68712_67571580	1B	70.0795
wsnp_Ex_rep_c67036_65492436	1B	70.0795
Ra_c3083_982	1B	70.0795
wsnp_Ex_c3681_6715277	1B	70.0795
wsnp_Ra_c2027_3943938	1B	70.0795
Ra_c34433_417	1B	70.0795
IAAV5704	1B	70.0795
wsnp_CAP7_c940_480745	1B	70.0795
BS00069723_51	1B	70.0795
RAC875_s105188_92	1B	70.0795
CAP12_c1981_78	1B	70.0795
wsnp_Ex_c2025_3799847	1B	70.0795
Kukri_c51474_334	1B	70.0795
wsnp_Ku_c19618_29134473	1B	70.0795
wsnp_Ra_c8484_14372772	1B	70.0795
wsnp_Ex_c17452_26163465	1B	70.0795
tplb0023b14_704	1B	70.0795
BS00095568_51	1B	70.0795
wsnp_Ra_c12888_20519578	1B	70.0795
RFL_Contig5706_1294	1B	70.0795
wsnp_CAP11_rep_c8576_3700031	1B	70.0795
wsnp_Ex_c5388_9526777	1B	70.0795
RAC875_c46646_549	1B	70.0795
CAP7_s12849_67	1B	70.0795
wsnp_JD_c4641_5774711	1B	70.0795
wsnp_Ku_c4951_8856170	1B	70.0795
wsnp_JD_c4485_5618761	1B	70.0795
Tdurum_contig70304_781	1B	70.0795
BS00073132_51	1B	70.0827
wsnp_Ex_c17452_26163496	1B	70.7082
Kukri_c4951_503	1B	70.7082
wsnp_Ra_c6724_11703420	1B	70.7082
BS00032364_51	1B	70.7816
wsnp_Ex_c52474_56060204	1B	70.7816
wsnp_Ex_c22006_31181239	1B	70.7816
wsnp_Ex_c22006_31180883	1B	70.7816
wsnp_CAP11_c76_113375	1B	70.7816
BS00107829_51	1B	70.7816
BS00071465_51	1B	70.7816
RAC875_c56417_377	1B	70.7816
wsnp_BE446240B_Ta_2_3	1B	70.7816
Tdurum_contig60052_184	1B	70.7816
Ra_c26829_375	1B	70.7816
BS00034925_51	1B	70.7816
Tdurum_contig28316_442	1B	70.7816
Excalibur_c50665_1323	1B	70.7816
BobWhite_rep_c66032_270	1B	70.7816
Kukri_rep_c69810_502	1B	70.7816
Ra_c3837_797	1B	70.8518
Tdurum_contig56874_562	1B	70.8518
Kukri_c67707_114	1B	70.8518
RFL_Contig1601_750	1B	70.8518
Tdurum_contig28316_228	1B	70.8518
BS00023142_51	1B	70.8518
Tdurum_contig28316_243	1B	70.8518
wsnp_BE446240B_Ta_2_1	1B	70.8518
Kukri_c667_1073	1B	70.8518
wsnp_Ku_c24323_34285350	1B	70.8518
Tdurum_contig15593_407	1B	70.8518
CAP7_c3456_113	1B	70.8518
wsnp_BE443332B_Ta_2_2	1B	70.8518
wsnp_BE443930B_Ta_2_2	1B	70.8518
wsnp_Ex_rep_c67942_66669791	1B	71.8474
RAC875_rep_c70937_641	1B	71.8474
IAAV3082	1B	71.8474
RAC875_rep_c70937_1065	1B	71.8474
Kukri_c27343_503	1B	71.8474
Tdurum_contig59449_400	1B	71.8474
Tdurum_contig59449_249	1B	71.8474
RFL_Contig2270_1560	1B	71.8474
RAC875_c87890_234	1B	71.8474
Tdurum_contig44255_814	1B	71.8474
Tdurum_contig20299_368	1B	72.1538
BS00081127_51	1B	72.1538
BS00012056_51	1B	72.1538
IACX10809	1B	72.1538
Excalibur_c90096_77	1B	72.1538
RAC875_c87890_312	1B	72.1538
Tdurum_contig350_140	1B	72.1538
BS00071788_51	1B	72.1538
BS00074162_51	1B	72.1538
RFL_Contig3343_2115	1B	72.1538
BS00070147_51	1B	72.2591
BS00022124_51	1B	74.0429
wsnp_Ex_c1600_3051075	1B	74.0429
BS00039583_51	1B	74.0429
Tdurum_contig63834_340	1B	74.1227
wsnp_JD_c5659_6814240	1B	74.1865
Tdurum_contig50473_889	1B	74.3237
BS00065889_51	1B	74.3716
RAC875_c6701_291	1B	74.3716
BS00072982_51	1B	74.3716
Ra_c6701_506	1B	74.3716
CAP7_c12162_251	1B	74.3716
RAC875_rep_c98040_92	1B	74.3716
Kukri_c22155_1010	1B	74.3716
RAC875_rep_c98040_163	1B	74.3716
wsnp_BE495786B_Ta_2_2	1B	74.3716
wsnp_Ex_c17707_26454940	1B	74.3716
wsnp_Ra_c29782_39115548	1B	74.3716
CAP12_c2759_111	1B	74.3716
BS00103166_51	1B	74.3716
BobWhite_c20015_225	1B	74.3716
wsnp_Ra_c5088_9081927	1B	74.3716
BS00000066_51	1B	74.3716
wsnp_Ex_c53976_57027635	1B	74.3716
Excalibur_rep_c103109_88	1B	74.3716
wsnp_Ra_c11232_18256748	1B	74.3716
Tdurum_contig60509_232	1B	74.3716
wsnp_Ra_c19148_28288923	1B	74.3716
Kukri_c13188_256	1B	74.3716
wsnp_Ex_c5679_9976893	1B	74.3716
Tdurum_contig31102_299	1B	74.3716
CAP12_c424_402	1B	74.3716
wsnp_CAP11_c6264_2895652	1B	74.3716
BobWhite_c26850_78	1B	74.3716
RAC875_c5556_328	1B	74.8151
IACX3408	1B	74.8151
BS00041355_51	1B	74.8151
tplb0024i15_1754	1B	74.9396
BS00028318_51	1B	75.1023
Kukri_rep_c106158_230	1B	75.1023
IAAV7936	1B	75.1023
Tdurum_contig81102_102	1B	75.1023
IAAV5455	1B	75.1023
BS00022619_51	1B	75.1023
BS00022920_51	1B	75.1023
RAC875_c19014_725	1B	75.1023
wsnp_Ex_c4561_8184576	1B	75.1023
Ku_c20478_390	1B	75.1023
Tdurum_contig56276_226	1B	75.1023
BobWhite_c15312_405	1B	75.1023
BS00022842_51	1B	75.1023
Tdurum_contig100413_237	1B	75.1023
wsnp_Ku_c39862_48205590	1B	75.1023
BS00023001_51	1B	75.1023
Kukri_c32430_109	1B	75.1023
Tdurum_contig31094_386	1B	75.1023
wsnp_Ex_c30969_39821293	1B	75.1023
wsnp_Ex_c6611_11451949	1B	75.1023
wsnp_Ex_c6611_11452297	1B	75.1023
wsnp_Ex_c1495_2864718	1B	75.1023
wsnp_Ra_c25590_35156699	1B	75.1023
BS00022742_51	1B	75.2746
Kukri_c559_193	1B	75.8139
RAC875_c8888_802	1B	75.8139
IACX11291	1B	75.8139
BobWhite_c16005_289	1B	75.8139
wsnp_JD_c11014_11565501	1B	75.8139
IACX5821	1B	75.8139
wsnp_BG606586B_Ta_2_13	1B	75.8139
Tdurum_contig20299_142	1B	76.0916
Tdurum_contig20299_508	1B	76.0916
Tdurum_contig20299_601	1B	76.0916
Tdurum_contig42016_333	1B	76.0916
CAP12_c1129_220	1B	76.0916
CAP7_c1625_317	1B	76.0916
BS00010399_51	1B	76.0916
Excalibur_c48379_413	1B	76.0916
Excalibur_c48379_116	1B	76.0916
BS00012250_51	1B	76.0916
Kukri_rep_c104054_174	1B	76.0916
Kukri_c27693_551	1B	76.0916
IACX11029	1B	76.0916
BS00106626_51	1B	76.0916
BS00010130_51	1B	76.0916
wsnp_Ex_c23992_33235984	1B	76.0916
BobWhite_rep_c64920_402	1B	76.0916
Excalibur_s102212_259	1B	76.0916
RAC875_c102223_220	1B	76.5128
Excalibur_c48379_461	1B	76.8861
BS00011973_51	1B	76.8861
IACX3595	1B	76.8861
wsnp_BF485168B_Ta_2_1	1B	76.8861
wsnp_CAP11_c543_375403	1B	76.8861
Ra_c62804_1641	1B	76.8861
RAC875_c7674_634	1B	76.8861
Ex_c102909_778	1B	76.8861
wsnp_CAP8_rep_c4452_2170021	1B	76.8861
Kukri_c73734_175	1B	76.8861
wsnp_BG274294B_Ta_2_3	1B	77.3935
BS00048610_51	1B	77.3935
Excalibur_c40993_1129	1B	77.6137
BS00066006_51	1B	77.6137
Excalibur_c21451_352	1B	77.6137
RAC875_c32077_759	1B	77.7573
CAP8_c4452_431	1B	77.7573
BS00038643_51	1B	78.1211
Excalibur_c8613_1266	1B	78.1211
RAC875_c95548_156	1B	78.4434
wsnp_Ex_c1440_2764269	1B	78.4434
wsnp_Ex_c1440_2764867	1B	78.4434
Ku_c3647_2429	1B	78.4498
IAAV3567	1B	78.4498
Ku_c3647_769	1B	78.4498
Tdurum_contig42755_886	1B	78.4498
Excalibur_c4459_1867	1B	78.4498
RAC875_c32077_284	1B	78.4498
Excalibur_c52120_132	1B	78.4498
Tdurum_contig25457_175	1B	78.4498
wsnp_Ku_c34980_44256215	1B	78.4498
IACX5921	1B	78.4498
wsnp_Ku_c23096_32987510	1B	78.4498
IAAV4729	1B	78.4498
BS00096719_51	1B	78.4498
BS00068083_51	1B	78.4498
Ra_c698_1987	1B	78.4498
Tdurum_contig64811_273	1B	78.4498
Tdurum_contig83770_218	1B	78.4498
Excalibur_c30955_479	1B	78.4498
Ku_c71568_374	1B	78.4498
JD_c13631_863	1B	78.4498
wsnp_Ex_c5245_9283053	1B	78.4498
wsnp_Ex_c7447_12752449	1B	78.4498
Tdurum_contig42797_4145	1B	78.4498
Tdurum_contig42797_1576	1B	78.4498
Tdurum_contig892_633	1B	78.4498
Excalibur_c17977_71	1B	78.4498
Ku_c892_425	1B	78.4498
Tdurum_contig50499_1121	1B	78.4498
IAAV6383	1B	78.4498
Kukri_c66451_128	1B	78.4498
Tdurum_contig44540_510	1B	78.4498
Ku_c4348_862	1B	78.4498
RAC875_c3835_782	1B	78.4498
Ex_c402_1223	1B	78.4498
Kukri_c1918_1074	1B	78.4498
Tdurum_contig22253_213	1B	78.4498
wsnp_JD_c6331_7499499	1B	78.4498
IAAV8432	1B	78.4498
RAC875_c1045_445	1B	78.4498
wsnp_JD_c35642_26554827	1B	78.4498
Tdurum_contig64811_332	1B	78.4498
RAC875_rep_c109215_398	1B	78.7944
wsnp_Ex_c18462_27305612	1B	78.9923
wsnp_Ex_rep_c69766_68723140	1B	78.9923
wsnp_Ex_c21559_30710510	1B	79.1263
wsnp_Ex_c7447_12751589	1B	79.1263
RAC875_c4135_1782	1B	79.2316
wsnp_Ku_c15419_24019436	1B	79.2316
Tdurum_contig65046_52	1B	79.7741
Excalibur_c6892_274	1B	79.7741
BobWhite_rep_c57575_65	1B	79.7741
CAP8_c818_370	1B	79.7741
Excalibur_rep_c107218_71	1B	79.7741
IACX4461	1B	79.7741
wsnp_Ex_c58292_59652859	1B	79.7741
Tdurum_contig48523_1838	1B	79.7741
wsnp_Ex_rep_c66389_64589189	1B	79.7741
Kukri_rep_c113407_250	1B	79.7741
BS00064032_51	1B	79.7741
Ku_c106533_550	1B	79.7741
RAC875_c24895_311	1B	79.7741
BS00082071_51	1B	79.7741
tplb0048b10_1365	1B	79.7741
wsnp_Ex_rep_c66389_64588992	1B	79.7741
Excalibur_c24663_1042	1B	80.1283
BS00107749_51	1B	80.5814
BS00089563_51	1B	80.5814
IACX9183	1B	80.5814
Tdurum_contig45301_876	1B	80.5814
BS00088039_51	1B	80.5814
BS00001835_51	1B	81.609
BobWhite_c35484_282	1B	81.609
Excalibur_c60931_1260	1B	81.609
Tdurum_contig57101_1349	1B	81.609
BS00076405_51	1B	81.609
Tdurum_contig57101_2158	1B	81.609
Tdurum_contig57101_1235	1B	81.609
BS00063092_51	1B	81.609
JD_c107_683	1B	81.609
BS00067769_51	1B	81.609
wsnp_Ex_c39616_46871127	1B	81.609
Tdurum_contig85620_277	1B	81.609
Kukri_rep_c111991_498	1B	81.609
BS00021710_51	1B	81.609
RAC875_c16391_426	1B	81.609
wsnp_Ex_rep_c101231_86636951	1B	81.609
wsnp_Ex_c22439_31632880	1B	81.609
BobWhite_c48550_198	1B	81.609
Tdurum_contig42755_1086	1B	81.609
RAC875_c55891_712	1B	81.9536
IACX6064	1B	81.9536
Excalibur_c14911_976	1B	81.9536
Tdurum_contig8158_269	1B	82.4291
IACX11374	1B	82.8822
Kukri_c7770_176	1B	83.4694
Tdurum_contig47550_699	1B	83.4694
BobWhite_c11044_322	1B	83.4694
Tdurum_contig85620_467	1B	83.4694
Tdurum_contig604_356	1B	83.5779
BS00065217_51	1B	83.613
Tdurum_contig42852_667	1B	83.613
BS00031596_51	1B	84.2257
IAAV420	1B	84.2257
Excalibur_c9149_1789	1B	84.4331
BS00082521_51	1B	84.4331
wsnp_Ex_c15611_23928961	1B	84.4331
Excalibur_c9149_1326	1B	84.4331
Excalibur_c112015_118	1B	84.4331
wsnp_Ex_c24318_33561600	1B	84.4331
Ku_c956_1797	1B	84.4331
BS00063180_51	1B	84.4331
BS00086083_51	1B	84.4331
BobWhite_c43917_288	1B	84.4331
Excalibur_c10496_651	1B	84.4331
BS00062724_51	1B	84.4331
wsnp_Ex_c15611_23929128	1B	84.4331
wsnp_Ex_c5101_9052671	1B	84.4331
Ex_c11930_509	1B	84.4331
wsnp_Ku_c13043_20902807	1B	84.4331
Tdurum_contig30517_310	1B	84.4331
Tdurum_contig30517_578	1B	84.4331
IACX11320	1B	84.4331
Kukri_c15391_468	1B	84.4331
RFL_Contig4235_707	1B	84.4331
wsnp_Ex_rep_c107911_91350866	1B	84.4331
wsnp_Ex_rep_c107911_91350930	1B	84.4331
Excalibur_c51898_470	1B	84.4331
IAAV2757	1B	84.4331
wsnp_Ex_c24318_33562395	1B	84.4331
wsnp_Ex_c9577_15857679	1B	84.4331
IAAV3802	1B	84.4331
Kukri_c13043_1293	1B	84.4331
wsnp_Ex_c7585_12955306	1B	84.4331
Kukri_c39698_228	1B	84.4331
Kukri_rep_c103359_233	1B	84.4331
wsnp_Ex_c23235_32471767	1B	84.4331
wsnp_Ex_c13109_20725640	1B	84.4331
wsnp_Ex_c21198_30327016	1B	84.4331
wsnp_Ex_c23230_32466568	1B	84.4331
BobWhite_c5812_440	1B	84.4331
wsnp_Ex_c21198_30326388	1B	84.4331
Ra_c2748_671	1B	84.4331
wsnp_Ku_c4175_7603236	1B	84.4331
BS00093475_51	1B	84.4331
Kukri_c13043_832	1B	85.3553
Kukri_c9133_2211	1B	85.3553
Kukri_c9133_534	1B	85.3553
IAAV5588	1B	85.5691
Kukri_c25961_166	1B	85.5691
IAAV2683	1B	85.5691
IACX6346	1B	85.5691
BS00089031_51	1B	85.5691
RFL_Contig2484_1065	1B	85.5691
Tdurum_contig13117_1316	1B	86.0733
BS00055866_51	1B	86.7466
RAC875_rep_c106876_446	1B	86.7466
RAC875_rep_c106876_558	1B	86.7466
BS00055864_51	1B	86.7466
BS00067627_51	1B	86.7466
Kukri_c25961_108	1B	86.7466
RAC875_c103613_441	1B	86.7466
Excalibur_c3596_144	1B	86.7466
Tdurum_contig11896_550	1B	87.2955
Tdurum_contig69792_167	1B	87.2955
Kukri_c8143_355	1B	87.2955
Kukri_c9752_793	1B	87.2955
wsnp_Ex_c28733_37836638	1B	87.2955
BS00078029_51	1B	88.5017
BS00034012_51	1B	88.5017
Kukri_c5336_365	1B	88.5017
BS00022789_51	1B	88.5017
BS00066944_51	1B	90.0334
RAC875_c1136_867	1B	90.0334
BS00069125_51	1B	90.2568
Kukri_c42202_271	1B	90.2568
RFL_Contig7_380	1B	90.2568
BS00010148_51	1B	90.2568
BS00010436_51	1B	90.2568
IACX9046	1B	90.2568
Excalibur_rep_c69066_270	1B	90.2568
wsnp_Ex_c27644_36826484	1B	90.2568
Ex_c69066_186	1B	90.2568
RAC875_c32848_578	1B	90.2568
RAC875_c62171_386	1B	90.2568
Ku_c8310_865	1B	90.2568
BS00000651_51	1B	90.2568
IACX2852	1B	90.2568
BS00042244_51	1B	90.2568
Kukri_c11547_1526	1B	90.2568
BobWhite_c17644_456	1B	90.2568
Ku_c28580_432	1B	90.2568
Excalibur_c27915_560	1B	90.2568
Excalibur_c14859_372	1B	90.2568
Excalibur_rep_c106078_822	1B	90.2568
RAC875_rep_c99365_219	1B	90.2568
Ku_c9909_1766	1B	90.5951
RAC875_c100059_123	1B	90.5951
BobWhite_c39656_106	1B	90.5951
Kukri_rep_c112383_588	1B	90.5951
wsnp_Ex_c6378_11086366	1B	90.5951
Excalibur_c3557_66	1B	92.3885
wsnp_BG606986B_Ta_2_1	1B	92.3885
BS00040743_51	1B	92.3885
wsnp_RFL_Contig2220_1597321	1B	92.3885
BS00064162_51	1B	94.5744
RAC875_c78619_523	1B	95.1168
Kukri_s117372_152	1B	95.1168
wsnp_JD_rep_c63201_40318622	1B	95.1168
BS00006033_51	1B	95.1168
Kukri_c13978_132	1B	95.4168
RFL_Contig2176_1111	1B	95.4168
RFL_Contig2176_1163	1B	95.4168
RAC875_c52957_154	1B	95.4168
Excalibur_c44818_109	1B	95.4168
RFL_Contig2176_932	1B	95.4168
BobWhite_c48071_144	1B	95.487
Tdurum_contig10362_328	1B	95.487
Kukri_c30461_857	1B	95.487
Kukri_c19247_53	1B	95.487
IACX906	1B	95.487
Tdurum_contig10362_555	1B	95.487
BS00064349_51	1B	95.487
Kukri_c19247_711	1B	95.487
BS00023071_51	1B	95.487
wsnp_Ex_c9091_15135511	1B	96.1635
wsnp_RFL_Contig2818_2601481	1B	96.1635
RAC875_c43945_807	1B	96.1635
wsnp_BE494527B_Ta_2_1	1B	96.1635
IACX1240	1B	96.1635
BS00022851_51	1B	96.1635
BS00021680_51	1B	96.1635
RAC875_c65295_290	1B	96.1635
Excalibur_c28045_741	1B	96.1635
BS00063928_51	1B	96.1635
wsnp_Ex_c18384_27213023	1B	96.1635
BS00095088_51	1B	96.1635
IAAV8459	1B	96.1635
Ku_c79340_308	1B	96.1635
Kukri_c11389_59	1B	96.1635
wsnp_Ex_c194_381656	1B	96.1635
Ku_c16636_347	1B	96.1635
Tdurum_contig15015_883	1B	96.4092
wsnp_BE590634B_Ta_2_1	1B	96.4092
wsnp_Ku_c56140_59771244	1B	96.4092
BS00022577_51	1B	96.4092
RFL_Contig2736_827	1B	96.4092
wsnp_BE590634B_Ta_2_5	1B	96.4092
IACX1891	1B	96.4092
wsnp_Ex_c3147_5816957	1B	96.4092
BS00110231_51	1B	97.3634
RFL_Contig5937_1699	1B	97.3634
RAC875_c1785_366	1B	97.3634
BS00083060_51	1B	97.7144
RAC875_c47427_235	1B	97.7144
BS00081749_51	1B	97.7144
Excalibur_c40808_441	1B	97.7144
BS00067436_51	1B	97.7144
BobWhite_c42716_71	1B	97.7144
wsnp_Ex_rep_c66255_64400455	1B	97.7144
Excalibur_c581_1220	1B	97.7144
BS00069829_51	1B	97.7144
RFL_Contig5937_1677	1B	99.0738
Excalibur_c581_947	1B	99.0738
RAC875_c291_2201	1B	99.444
IAAV8693	1B	99.495
Kukri_rep_c86467_51	1B	99.495
RAC875_c291_696	1B	99.495
Tdurum_contig41945_748	1B	100.223
Tdurum_contig67656_387	1B	100.28
RAC875_c66649_186	1B	101.059
BobWhite_c9881_1312	1B	102.562
D_GBUVHFX01API9H_416	1B	102.919
BS00074328_51	1B	102.919
BS00076330_51	1B	102.919
RFL_Contig734_455	1B	103.101
BS00034450_51	1B	103.975
Tdurum_contig65853_242	1B	103.975
Tdurum_contig65853_534	1B	104.444
BS00022249_51	1B	104.716
BS00072791_51	1B	105.829
BS00096498_51	1B	106.551
Jagger_c7235_96	1B	106.551
IACX2961	1B	106.551
BS00021938_51	1B	106.551
Excalibur_c37496_271	1B	107.147
BS00011596_51	1B	107.304
RAC875_rep_c114694_99	1B	107.396
IACX4411	1B	108.002
BS00022176_51	1B	108.002
Kukri_c51735_79	1B	108.363
BS00068327_51	1B	108.363
BS00065257_51	1B	108.363
BS00067525_51	1B	108.363
BobWhite_c20621_683	1B	108.363
wsnp_Ex_rep_c78209_74462664	1B	108.363
wsnp_JD_c20621_18304110	1B	108.363
Excalibur_c85432_106	1B	108.363
BS00039766_51	1B	108.363
BS00067526_51	1B	108.363
JD_c3082_514	1B	108.363
RAC875_c42275_224	1B	108.414
Ra_c17685_927	1B	108.414
Kukri_c66214_59	1B	108.414
BobWhite_c20621_541	1B	108.414
RAC875_c46093_492	1B	108.5
Tdurum_contig16606_648	1B	108.5
Excalibur_c43793_379	1B	109.231
RAC875_c13258_955	1B	109.697
tplb0043a07_1521	1B	109.697
Ra_c7324_527	1B	109.697
Kukri_c18109_331	1B	110.156
BobWhite_c2844_569	1B	110.156
BS00039135_51	1B	110.156
Kukri_c18109_475	1B	110.156
Kukri_c18109_682	1B	110.156
RAC875_c7357_1107	1B	110.156
Kukri_c18109_649	1B	110.156
BS00084216_51	1B	110.156
Ra_c7324_1464	1B	110.156
tplb0043a07_880	1B	110.156
Kukri_c39223_831	1B	110.469
BS00089790_51	1B	110.926
CAP11_c6406_71	1B	110.926
BS00094237_51	1B	110.926
Ra_c18630_284	1B	111.385
BS00022539_51	1B	111.778
Excalibur_rep_c70674_83	1B	111.778
IAAV1167	1B	112.071
Excalibur_c34765_1023	1B	112.071
Kukri_c30159_573	1B	112.071
BobWhite_c2027_84	1B	112.071
wsnp_Ex_c27176_36393952	1B	113.842
Jagger_c4380_159	1B	114.129
Tdurum_contig93532_89	1B	114.129
BobWhite_c2027_215	1B	114.129
IAAV5863	1B	114.576
IAAV7428	1B	114.576
wsnp_Ku_rep_c107952_93214466	1B	114.576
RAC875_c818_1185	1B	115.186
Ex_c25733_348	1B	115.186
wsnp_Ku_c18881_28259811	1B	115.881
BS00010392_51	1B	115.881
Excalibur_c25597_508	1B	115.881
wsnp_Ex_c48677_53513032	1B	115.881
wsnp_Ku_c51703_56915288	1B	115.881
BS00084895_51	1B	115.881
BS00021934_51	1B	117.812
BS00028476_51	1B	117.812
BS00070285_51	1B	117.812
BS00045568_51	1B	117.812
BS00023173_51	1B	117.812
CAP8_c5043_190	1B	117.812
Jagger_c3757_131	1B	117.812
BS00099794_51	1B	117.812
Excalibur_c8585_561	1B	117.812
Excalibur_c8585_701	1B	117.812
BobWhite_c23617_167	1B	117.812
RFL_Contig1823_1044	1B	117.812
Tdurum_contig11216_942	1B	117.812
Tdurum_contig50988_500	1B	117.812
BS00109244_51	1B	117.812
Tdurum_contig30664_181	1B	117.812
Kukri_c57725_146	1B	118.23
CAP7_c199_62	1B	118.287
wsnp_CAP11_c1902_1022590	1B	118.287
wsnp_RFL_Contig3951_4390396	1B	118.287
Tdurum_contig8580_586	1B	120.346
Kukri_c5407_192	1B	120.346
BS00077498_51	1B	121.708
BS00064052_51	1B	122.519
BS00077831_51	1B	128.738
wsnp_CAP7_c4778_2155754	1B	128.738
RAC875_c49225_66	1B	130.193
Kukri_rep_c102102_273	1B	130.193
RAC875_c64377_732	1B	130.193
BobWhite_c44460_821	1B	130.899
RAC875_rep_c111494_195	1B	130.899
BS00071893_51	1B	130.899
Kukri_c36758_140	1B	130.899
BS00078413_51	1B	134.208
IACX9290	1B	134.208
BS00078414_51	1B	134.409
IACX8074	1B	134.409
IACX2234	1B	135.222
Tdurum_contig55429_116	1B	135.222
Tdurum_contig55429_147	1B	135.222
Tdurum_contig18557_228	1B	135.222
wsnp_CAP12_c1337_682282	1B	136.106
Excalibur_rep_c71107_517	1B	136.106
Kukri_rep_c101649_404	1B	136.106
Kukri_rep_c102001_420	1B	136.106
RAC875_c9082_267	1B	137.003
wsnp_Ex_c38849_46284348	1B	137.003
wsnp_RFL_Contig2403_1927045	1B	137.003
wsnp_Ra_c53181_56932563	1B	137.003
RAC875_c4047_115	1B	137.003
Kukri_c18230_1633	1B	137.003
BobWhite_c9963_51	1B	139.53
Kukri_c8395_1352	1B	141.825
Excalibur_c15389_501	1B	141.825
BS00060612_51	1B	142.664
BS00066052_51	1B	145.759
BS00089959_51	1B	145.804
wsnp_Ex_c11461_18489681	1B	148.022
Tdurum_contig10354_270	1B	148.398
RAC875_c3001_1236	1B	148.398
Tdurum_contig93330_656	1B	148.398
Kukri_c1259_864	1B	148.398
Tdurum_contig93330_263	1B	148.398
BS00083500_51	1B	148.398
BS00021877_51	1B	154.576
BS00084990_51	1B	154.576
IAAV6011	1B	154.844
BobWhite_c16824_151	1B	154.844
CAP7_c1788_66	1B	154.844
wsnp_CAP11_c2596_1325540	1B	154.844
Tdurum_contig8669_296	1B	155.304
BS00066305_51	1B	158.591
RAC875_c9770_123	1B	158.591
IAAV5776	1B	159.874
BobWhite_c11756_79	1B	160.244
BobWhite_c34125_183	1B	160.244
Tdurum_contig13879_919	1B	160.244
BS00011892_51	1B	160.244
BobWhite_c4482_73	1B	160.904
BobWhite_c20073_382	1B	160.904
Excalibur_c5888_169	1B	160.904
Kukri_c59535_186	1B	160.904
Excalibur_c5888_641	1B	160.904
Ra_c4329_599	1B	160.904
RFL_Contig785_535	1B	164.635
RFL_Contig785_1700	1B	164.635
Kukri_c44587_130	1B	171.314
wsnp_Ex_c24777_34031473	1B	171.314
Tdurum_contig9144_222	1B	171.314
wsnp_BE446672B_Ta_2_1	1B	171.314
Excalibur_c55186_351	1B	171.314
IAAV5516	1B	171.314
wsnp_Ex_c1597_3045682	1B	171.425
BS00027006_51	1B	173.624
Excalibur_c25640_110	1B	173.624
BS00104270_51	1B	173.624
RFL_Contig2550_679	1B	173.624
Tdurum_contig51922_676	1B	173.624
Excalibur_c14806_1091	1B	174.096
RAC875_c20883_693	1D	3.40225
Kukri_c26168_713	1D	3.40225
CAP7_c6316_80	1D	3.40225
D_GDS7LZN02IXNP1_255	1D	3.50177
Kukri_c54820_382	1D	3.50177
BobWhite_c10399_401	1D	3.50177
BS00109001_51	1D	3.50177
RAC875_c5544_725	1D	3.50177
BS00063979_51	1D	3.50177
Kukri_c2408_784	1D	3.50177
BS00077837_51	1D	3.50177
IACX6586	1D	3.50177
IAAV6799	1D	3.50177
BobWhite_c14526_271	1D	3.50177
wsnp_CAP12_c55_32598	1D	4.60268
BS00003806_51	1D	8.71399
wsnp_CAP11_c2307_1200406	1D	32.9838
tplb0061f07_1411	1D	32.9838
Excalibur_c15692_532	1D	32.9838
IAAV6247	1D	32.9838
wsnp_Ra_c1020_2062200	1D	32.9838
Excalibur_c4876_832	1D	32.9838
Excalibur_c5892_1129	1D	32.9838
Excalibur_c55959_651	1D	37.2506
D_GB5Y7FA02I369B_378	1D	37.8166
CAP8_c1305_148	1D	44.6895
Kukri_c46169_294	1D	44.6895
Tdurum_contig11756_458	1D	45.4359
RAC875_c27954_378	1D	45.4359
Excalibur_c24303_1145	1D	50.5797
Excalibur_c48750_124	1D	50.5797
[truncated: 13,528 more rows]

## Sheet: Table S2 Legend
	Table S2. Genetic markers used for genetic mapping. Chromosome and map position are indicated. NA = not applicable.
